# Supplementary material for: Ehrlichia ruminantium infects Rhipicephalus microplus in West Africa
Source: Parasit Vectors. 2016 Jun 22;9:354. doi: 10.1186/s13071-016-1651-x (PMC4918008; doi:10.1186/s13071-016-1651-x)
Supplement: Additional file 1: — Alignment of the sequences generated in the present study with those of Ehrlichia spp. references strains retrieved from the GenBank database. (TXT 2 kb) [file 13071_2016_1651_MOESM1_ESM.txt]

>KX356091_B050_R.microplus egg-pool-Kimini(BF)
CAGATGGAGAAAGAAGTTGTGGTGGAGCTAACAATTCTAACAACTTAGAAAA---TGCATTAGAAGCATTAATAGGTGCTATATATCTTGATGGAAGATTAAAAGCAGCAAAAGACTTTATTTTTCTATTCTGGAAAAATTCTGCAACACATATGAAAGTACCACCACAAGATGCAAAAAC-TATCTTACAAGAATGGGCACAAAGTAAAGGATTTCCCGCACCAAGTTATCAC-----ATCT-
>KX356089_2400_A.variegatum sampled in Benin
CAGATGGAGAAAGAAGTTGTGGTGGAGCTAACAATTCTAACAACTTAGAAAA---TGCATTAGAAGCATTAATAGGTGCTATATATCTTGATGGAGGATTAAAAGCAGCAAAAGACTTTATTTTTCTATTCTGGAAAAATTCTGCAACACATATGAAAGTACCACCACAAGATGCAAAAAC-TATCTTACAAGAATGGGCACAAAGTAAAGGATTTCCCGCACCAAGTTATCAT-----ATAAT
>KX356090_B024_R.microplus sampled in Ivory Coast
CAGATGGAGAAAGAAGTTGTGGTGGAGCTAACAATTCTAACAACTTAGAAAA---TGCATTAGAAGCATTAATAGGTGCTATATATCTTGATGGAGGATTAAAAGCAGCAAAAGACTTTATTTTTCTATTCTGGAAAAATTCTGCAACACATATGAAAGTACCACCACAAGATGCAAAAAC-TATCTTACAAGAATGGGCACAAAGTAAAGGATTTCCCGCAC-AAGTTATCAC-----AAGAA
>AY236061_Ehrlichia_ruminantium_Gardel
CAGATGGAGAAAGAAGTTGTGGTGGAGCTAACAATTCTAACAACTTAGAAAA---TGCATTAGAAGCATTAATAGGTGCTATATATCTTGATGGAGGATTAAAAGCAGCAAAAGACTTTATTTTTCTATTCTGGAAAAATTCTGCAACACATATGAAAGTACCACCACAAGATGCAAAAAC-TATCTTACAAGAATGGGCACAAAGTAAAGGATTTCCTGCACCAAGTTATCAT-----ATAAT
>AY236059_Ehrlichia ruminantium_Ball3
CAGATGGAGAAAGAAGTTGTGGTGGAGCTAACAATTCTAACAACTTAGAAAA---TGCATTAGAAGCATTAATAGGTGCTATATATCTTGATGGAGGATTAAAAGCAGCAAAAGACTTTATTTTTCTATTCTGGAAAAATTCTGCAACACATATGAAAGTACCACCACAAGATGCAAAAAC-TATCTTACAAGAATGGGCACAAAGTAAAGGATTTCCTGCACCAAGTTATCAT-----ATAAT
>AY236058_Ehrlichia ruminantium_Welgevonden strain
CAGATGGAGAAAGAAGTTGTGGTGGAGCTAACAATTCTAACAACTTAGAAAA---TGCATTAGAAGCATTAATAGGTGCTATATATCTTGATGGAGGATTAAAAGCAGCAAAAGACTTTATTTTTCTATTCTGGAAAAATTCTGCAACACATATGAAAGTACCACCACAAGATGCAAAAAC-TATCTTACAAGAATGGGCACAAAGTAAAGGATTTCCTGCACCAAGTTATCAT-----ATAAT
>CP000107_Ehrlichia canis
CAGATGGAGAAAGAACTTGTGGTGGAGCTAATAATCACAACAATCTAGAAAA---CGCATTAGAAGCACTAATAGGTGCAATATATCTTGATGGAGGGTTAACAGCCGCACAAAATTTCATTCATTCATTCTGGAAACACACTGCAATACATATGGATATTCCACCTCAAGATGCAAAAAC-TATACTACAAGAATTCATACAAGGAAAAAGATTACCTGCTCCTACATATCAT-----ATCAT
>CP007480_Ehrlichia chaffeensis
CAAATACATATGGTAATTCTGGATAAAATTTCCATGGCAATTGTTTATTAATATCTGCATTGAATCTAACTTTAATAGTAGTATTTCCTGTTTTGGAACTTGA--TAAAATATTACTTTTTCTAACTGTTCCTCCGTAAC-CTGTAACTTTACAAAATATGCTATATAATGGTACAGAAGCATATACTAAACATACCATGGATAATATTATTGTTATTAATATGTAAATAGTATTTTTTATTCT
